# Supplementary material for: Improving Peach Fruit Quality Traits Using Deficit Irrigation Strategies in Southern Tunisia Arid Area
Source: Plants (Basel). 2022 Jun 23;11(13):1656. doi: 10.3390/plants11131656 (PMC9269496; doi:10.3390/plants11131656)
Supplement: Supplementary file 1 [file plants-11-01656-s001.zip]

Archive with 1 entries (1 files):
- plants-1730125-supplementary.pdf
